# Supplementary material for: Optogenetic frequency scrambling of hippocampal theta oscillations dissociates working memory retrieval from hippocampal spatiotemporal codes
Source: Nat Commun. 2023 Jan 25;14:410. doi: 10.1038/s41467-023-35825-5 (PMC9877037; doi:10.1038/s41467-023-35825-5)
Supplement: Supplementary file 4 — Source Data [file 41467_2023_35825_MOESM4_ESM.xlsx]

## Sheet: Fig. 1k
Subject	Portion conjunctive cells	Portion place cells	Portion time cells	Portion distance cells	Portion other cells
PV986	0.176966	0.146067	0.011236	0.014045	0.651685
PV988	0.130435	0.065217	0.013043	0.004348	0.786957
PV989	0.225092	0.066421	0.01476	0.01845	0.675277
PV990	0.13211	0.066055	0.014679	0.009174	0.777982
PV991	0.184564	0.107383	0.010067	0.043624	0.654362

## Sheet: Fig. 1n
Left panel				Right panel
Mouse ID	Spatial cells	Shuffled surrogates		Mouse ID	Spatial cells	Non-spatial cells
PV986	18.3914	51.6885		PV986	25.574	34.764
PV988	13.17	51.3382		PV988	18.6068	28.8285
PV989	13.8294	52.5951		PV989	19.3935	28.9157
PV990	16.8292	48.2229		PV990	24.4467	33.0585
PV991	20.6632	50.9268		PV991	24.2245	34.0432

## Sheet: Fig. 1q
Left panel				Right panel
Mouse ID	Temporal cells	Shuffled surrogates		Mouse ID	Temporal cells	Non-temporal cells
PV986	8.58142	19.5845		PV986	15.4206	17.7309
PV988	7.07332	18.9673		PV988	10.6691	15.197
PV989	5.56394	20.05		PV989	10.8365	12.5513
PV990	4.33052	18.5468		PV990	13.7772	15.7245
PV991	6.69595	18.4526		PV991	15.3268	15.628

## Sheet: Fig. 1t
Left panel				Right panel
Mouse ID	Distance cells	Shuffled surrogates		Mouse ID	Distance cells	Non-distance cells
PV986	66.958	188.398		PV986	124.504	143.595
PV988	51.0918	189.421		PV988	115.288	130.877
PV989	72.617	187		PV989	136.531	145.476
PV990	60.7105	193.584		PV990	123.361	153.081
PV991	55.6389	189.81		PV991	128.107	139.073

## Sheet: Fig. 2c
Mouse ID	percent_PV_expressing_chrimson
PV1190	9.5
PV1193	8.12
PV1194	22.22
PV1196	19.79

## Sheet: Fig. 2e
Mouse ID	percent_ChAT_expressing_Chrim
PV1190	0
PV1193	4.21
PV1194	0
PV1196	0

## Sheet: Fig. 2i
Oscillation strength (each line = 5s epoch)
Baseline	Scrambled	8Hz	Control sine	Control noise
0.771202	0.455194	0.931206	0.999318	0.449019
0.754682	0.463247	0.832126	0.999293	0.605135
0.769546	0.495458	0.95552	0.999276	0.673164
0.67147	0.484593	0.938703	0.999293	0.653819
0.754375	0.238036	0.901869	0.999288	0.437211
0.754287	0.574038	0.910152	0.999328	0.583326
0.74601	0.380356	0.796136	0.999305	0.474773
0.760454	0.300685	0.87729	0.999296	0.342877
0.583661	0.544749	0.891228	0.999335	0.680109
0.741668	0.47309	0.927719	0.999288	0.43392
0.696662	0.479386	0.890809	0.999285	0.419331
0.620062	0.455702	0.863671	0.999325	0.544219
0.757735	0.332786	0.893325	0.999305	0.369064
0.799293	0.420018	0.822106	0.999328	0.416162
0.845845	0.431339	0.870266	0.99935	0.495926
0.718972	0.392725	0.865882	0.999341	0.535572
0.82406	0.401346	0.898896	0.999302	0.519214
0.688548	0.434673	0.847016	0.999332	0.39485
0.707668	0.540619	0.802914	0.999318	0.432178
0.664319	0.454872	0.872527	0.999305	0.467197
0.626672	0.651927	0.833571	0.999356	0.512906
0.698701	0.379467	0.87354	0.999333	0.461689
0.584295	0.307546	0.820863	0.999304	0.442458
0.682725	0.566225	0.771971	0.999314	0.611938
0.67531	0.530411	0.899391	0.99934	0.456754
0.656959	0.661293	0.890015	0.999313	0.407003
0.77638	0.507656	0.914399	0.999344	0.572489
0.60573	0.533056	0.926199	0.999321	0.492945
0.561417	0.354515	0.820017	0.999328	0.482176
0.694815	0.514233	0.862263	0.999299	0.54603
0.666744	0.288765	0.926175	0.999333	0.564299
0.791886	0.354732	0.833107	0.999353	0.389142
0.541901	0.387041	0.832245	0.999299	0.418727
0.691389	0.374033	0.759786	0.999331	0.568728
0.69597	0.531111	0.699843	0.999319	0.480614
0.638267	0.319646	0.654713	0.999317	0.495851
0.719743	0.441937	0.803287	0.999341	0.469994
0.747189	0.54931	0.755181	0.999295	0.556872
0.679472	0.481484	0.759725	0.999364	0.445755
0.637512	0.686728	0.768041	0.999309	0.523357
0.448222	0.443386	0.667663	0.999313	0.463755
0.828219	0.399875	0.766209	0.99935	0.429497
0.511198	0.540208	0.69148	0.999295	0.307638
0.605248	0.238986	0.902231	0.999307	0.459318
0.620944	0.340988	0.792744	0.999301	0.480859
0.5479	0.540788	0.828156	0.999335	0.497026
0.256339	0.389519	0.73896	0.999331	0.613842
0.716199	0.47822	0.740429	0.999349	0.466303
0.625678	0.363962	0.682787	0.999315	0.557536
0.582677	0.555453	0.872246	0.999293	0.533444
0.66549	0.527601	0.850505	0.999317	0.615878
0.611221	0.4702	0.869005	0.999325	0.601331
0.78793	0.471494	0.893435	0.999339	0.520348
0.749199	0.472754	0.715825	0.99933	0.527161
0.599489	0.477702	0.735763	0.99935	0.537989
0.717762	0.379153	0.669758	0.999338	0.479871
0.626262	0.422792	0.808542	0.999291	0.483948
0.699574	0.507797	0.704527	0.999308	0.650205
0.625527	0.598614	0.655579	0.999362	0.463435

## Sheet: Fig. 2j
(normalized band power)
	Baseline			Scrambled			8 Hz
Delta	0.946076	1.00049	1.47966	0.562046	0.435358	1.47119	0.715452	0.706881	2.45566
Theta	1	1	1	0.351057	0.229904	0.443855	3.61993	4.43921	1.84863
Alpha/Beta	0.316999	0.214101	0.312115	0.191389	0.118621	0.209012	0.436762	0.299049	0.325109
Slow Gamma	0.0716507	0.0651286	0.114155	0.0796914	0.0726855	0.115854	0.0737805	0.0656293	0.106949
Fast Gamma	0.0138548	0.0125203	0.0265127	0.0202842	0.0219219	0.0336116	0.0145891	0.0134445	0.0268754
HFO	0.00231233	0.00158526	0.00458887	0.00373941	0.00225547	0.00534547	0.00255345	0.0018869	0.00464134

## Sheet: Fig. 3b
Group	Subject	Relative theta power
GRIN mice	PV1100	0.114906
GRIN mice	PV1102	0.161498
GRIN mice	PV1103	0.149999
CTRL mice	PV1045	0.185226
CTRL mice	PV1046	0.17322
CTRL mice	PV239	0.142714
CTRL mice	PV241	0.121209
GRIN mice	PV1100	0.105428
GRIN mice	PV1102	0.147516
GRIN mice	PV1103	0.147055
CTRL mice	PV1045	0.187251
CTRL mice	PV1046	0.169145
CTRL mice	PV239	0.143228
CTRL mice	PV241	0.118779
GRIN mice	PV1100	0.098411
GRIN mice	PV1102	0.152266
GRIN mice	PV1103	0.156104
CTRL mice	PV1045	0.182294
CTRL mice	PV1046	0.171069
CTRL mice	PV239	0.142235
CTRL mice	PV241	0.112655
GRIN mice	PV1100	0.153856
GRIN mice	PV1102	0.177354
GRIN mice	PV1103	0.167097
CTRL mice	PV1045	0.183532
CTRL mice	PV1046	0.209134
CTRL mice	PV239	0.144277
CTRL mice	PV241	0.078065

## Sheet: Fig. 3d
(theta band power - each line represents a 5s epoch)
No light	2	4	8	16
3.08344e-10	2.98892e-10	2.1254e-10	2.12799e-10	2.78498e-10
3.11764e-10	1.95789e-10	1.8159e-10	3.12695e-10	5.71585e-10
3.39433e-10	2.54449e-10	1.46207e-10	2.94988e-10	1.59445e-10
2.31264e-10	1.83665e-10	1.03019e-10	3.6596e-10	3.21806e-10
2.91101e-10	2.20869e-10	2.7594e-10	2.55076e-10	2.89724e-10
1.59244e-10	4.51213e-10	4.14825e-10	2.44573e-10	2.04888e-10
2.41382e-10	1.59237e-10	2.19909e-10	2.16799e-10	1.9158e-10
2.75335e-10	1.66435e-10	2.22784e-10	1.95042e-10	4.51872e-10
1.81482e-10	1.70258e-10	1.98312e-10	1.61265e-10	2.02654e-10
2.00354e-10	2.70323e-10	1.89134e-10	2.61303e-10	2.29667e-10
3.19982e-10	3.62804e-10	2.38252e-10	2.7148e-10	2.55873e-10
2.75649e-10	3.66317e-10	2.19542e-10	2.32537e-10	2.91666e-10
3.1917e-10	1.90348e-10	1.81295e-10	2.61849e-10	1.28668e-10
4.15017e-10	2.54668e-10	1.74016e-10	2.14438e-10	1.29783e-10
1.96099e-10	3.84928e-10	1.75351e-10	2.17788e-10	1.56735e-10
2.04627e-10	3.77265e-10	2.63538e-10	1.97412e-10	2.02456e-10
2.87532e-10	1.53375e-10	2.64018e-10	3.0509e-10	1.59699e-10
2.36662e-10	1.48637e-10	2.29158e-10	2.01119e-10	3.60188e-10
1.53212e-10	1.54164e-10	4.09284e-10	2.22363e-10	1.8318e-10
2.07251e-10	1.47732e-10	2.45259e-10	2.26654e-10	1.78602e-10
2.33845e-10	1.93876e-10	2.0504e-10	2.02356e-10	2.85755e-10
1.89937e-10	2.2947e-10	1.09589e-10	1.89706e-10	1.88372e-10
1.67334e-10	2.53785e-10	2.42962e-10	2.93885e-10	3.45996e-10
1.75176e-10	2.3373e-10	3.06497e-10	2.09949e-10	1.21249e-10
1.97887e-10	1.76902e-10	2.71053e-10	2.46185e-10	3.61232e-10
1.81518e-10	1.73482e-10	2.51628e-10	2.29919e-10	1.80757e-10
1.07607e-10	1.96856e-10	2.26363e-10	2.92922e-10	1.9105e-10
2.0945e-10	1.45573e-10	5.98483e-10	4.0593e-10	2.35461e-10
1.68674e-10	1.22316e-10	1.54992e-10	1.85388e-10	1.22612e-10
2.26041e-10	1.54329e-10	3.78504e-10	3.87419e-10	1.63972e-10
5.89471e-10	3.6077e-10	1.66371e-10	2.85847e-10	1.96433e-10
1.87435e-10	3.73324e-10	1.90012e-10	2.02034e-10	2.30217e-10
1.93314e-10	3.7789e-10	2.70395e-10	2.52386e-10	1.99943e-10
3.00802e-10	3.75803e-10	2.4795e-10	1.8963e-10	1.3452e-10
4.62286e-10	2.10927e-10	2.52321e-10	2.61108e-10	1.45345e-10
2.62827e-10	2.6687e-10	5.49937e-10	2.79807e-10	3.36882e-10
2.13994e-10	1.96365e-10	1.43621e-10	2.60592e-10	2.24553e-10
2.43972e-10	1.49521e-10	1.42596e-10	1.568e-10	2.95453e-10
1.99817e-10	1.63823e-10	1.75232e-10	1.37003e-10	1.7556e-10
1.88821e-10	1.36991e-10	3.7118e-10	2.98039e-10	1.39587e-10
4.66158e-10	1.85387e-10	3.14688e-10	2.96716e-10	1.391e-10
4.01015e-10	2.65298e-10	4.23041e-10	1.52562e-10	2.27681e-10
1.96726e-10	1.46741e-10	1.14196e-10	1.75377e-10	1.83606e-10
4.7058e-10	3.29945e-10	1.40473e-10	2.51595e-10	1.85043e-10
1.89738e-10	4.24445e-10	2.1705e-10	1.98406e-10	3.143e-10
4.14248e-10	3.1647e-10	1.43e-10	2.76241e-10	3.07298e-10
1.83122e-10	2.76751e-10	3.37687e-10	2.09179e-10	2.04765e-10
2.26388e-10	1.68886e-10	2.01869e-10	1.38249e-10	6.97156e-10
3.5653e-10	2.59884e-10	3.05927e-10	2.30151e-10	2.06432e-10
1.6047e-10	1.84904e-10	2.00934e-10	1.83045e-10	2.36749e-10
1.35313e-10	2.1548e-10	1.02392e-10	2.95611e-10	3.93898e-10
6.00643e-10	1.20372e-10	1.89264e-10	4.50675e-10	5.63987e-10
5.15962e-10	1.49848e-10	3.91318e-10	1.65606e-10	1.58052e-10
4.85185e-10	2.66562e-10	2.73182e-10	3.95341e-10	3.19132e-10
2.26562e-10	3.22808e-10	1.46457e-10	1.46842e-10	1.64163e-10
3.98473e-10	2.34761e-10	2.36459e-10	1.78866e-10	2.41452e-10
1.20178e-10	1.87387e-10	4.63835e-10	2.03877e-10	3.04993e-10
2.24917e-10	4.91535e-10	2.79333e-10	2.59308e-10	2.01453e-10
2.46078e-10	1.61372e-10	2.31434e-10	3.9162e-10	3.81675e-10
5.46245e-10	7.49154e-10	3.32595e-10	2.74886e-10	1.73341e-10

[truncated: 37 more sheets: Fig. 3e, Fig. 4c, Fig. 4d, Fig. 4e, Fig. 4g, Fig. 5d, Fig. 5h, Fig. 5i, Fig. 5j, Fig. 6a, Fig. 6b, Fig. 6c, Fig. 6d, Fig. 6e, Fig. 6f, Fig. 6h, Fig. 7b, Fig. 7d, Fig. 7e, Fig. 7f …]
